# Supplementary material for: Brain mechanisms of oral multisensory processing related to oral health: a systematic review of neuroimaging findings
Source: BDJ Open. 2025 May 14;11:48. doi: 10.1038/s41405-025-00339-3 (PMC12078481; doi:10.1038/s41405-025-00339-3)
Supplement: Supplementary file 2 — TableS1 [file 41405_2025_339_MOESM2_ESM.xlsx]

## Sheet: Total
Title	Authors	Journal/Book	Publication Year	Inclusion	NonPeerReview	NotResearch	NonHuman	Diseases	Speech	NotOral	Design	check
Food properties modulate activities in posterior parietal and visual cortex during chewing	Narita N, Iwaki S, Ishii T, Kamiya K, Shimosaka M, Yamaguchi H, Uchida T, Kantake I, Shibutani K.	Physiol Behav	2025	1								1
A general variation-driven network for medical image synthesis	Chen, YF; Yang, XY; Yue, XD; Lin, X; Zhang, Q; Fujita, H	APPLIED INTELLIGENCE	2024							1		1
Cross-modal representation of chewing food in posterior parietal and visual cortex	Ishii T, Narita N, Iwaki S, Kamiya K, Shimosaka M, Yamaguchi H, Uchida T, Kantake I, Shibutani K.	PLoS One	2024	1								1
Phase-encoded fMRI tracks down brainstorms of natural language processing with subsecond precision	Lei VLC, Leong TI, Leong CT, Liu L, Choi CU, Sereno MI, Li D, Huang RS.	Hum Brain Mapp	2024						1			1
Systematic Review of Brain Mechanisms of Oral Multisensory Processing related to Oral Health	Lin C.-S.	medRxiv (2024). Date of Publication: 11 Aug 2024	2024		1							1
Speech Motion Anomaly Detection via Cross-Modal Translation of 4D Motion Fields from Tagged MRI	Liu X, Xing F, Zhuo J, Stone M, Prince JL, El Fakhri G, Woo J.	Proc SPIE Int Soc Opt Eng	2024						1			1
Neural correlates of audiovisual narrative speech perception in children and adults on the autism spectrum: A functional magnetic resonance imaging study	Ross, LA; Molholm, S; Butler, JS; Del Bene, VA; Brima, T; Foxe, JJ	AUTISM RESEARCH	2024					1				1
Once-Weekly Semaglutide and Taste Perception in Women with Obesity	MJ Sever, J Kovac, A Vovk, S Battelino, T Battelino, A Janez	Journal of the Endocrine Society	2024					1				1
Phonological representations of auditory and visual speech in the occipitotemporal cortex and beyond	Van Audenhaege A., Mattioni S., Cerpelloni F., Gau R., Szmalec A., Collignon O.	bioRxiv (2024). Date of Publication: 26 Jul 2024	2024		1							1
Synthetic faces generated with the facial action coding system or deep neural networks improve speech-in-noise perception, but not as much as real faces	Yu Y., Lado A., Zhang Y., Magnotti J.F., Beauchamp M.S.	Frontiers in Neuroscience (2024) 18 Article Number: 1379988. Date of Publication: 2024	2024						1			1
Non pharmacological approach in BPSD and its caregiver's issues in a current treatment scenario		Indian Journal of Psychiatry (2024) 66 Supplement 1 (S128). Date of Publication: 2024	2024					1				1
The relevance of the unique anatomy of the human prefrontal operculum to the emergence of speech	Amiez C, Verstraete C, Sallet J, Hadj-Bouziane F, Ben Hamed S, Meguerditchian A, Procyk E, Wilson CRE, Petrides M, Sherwood CC, Hopkins WD.	Commun Biol	2023						1			1
Neural basis of sound-symbolic pseudoword-shape correspondences	Barany DA, Lacey S, Matthews KL, Nygaard LC, Sathian K.	Neuropsychologia	2023						1			1
An anatomy-aware framework for automatic segmentation of parotid tumor from multimodal MRI	Gao Y, Dai Y, Liu F, Chen W, Shi L.	Comput Biol Med	2023					1				1
Characterization of visual processing in temporomandibular disorders using functional magnetic resonance imaging	Harper DE, Gopinath K, Smith JL, Gregory M, Ichesco E, Aronovich S, Harris RE, Harte SE, Clauw DJ, Fleischer CC.	Brain Behav	2023								1	1
Feeling without localizing: exploring tactile misperception in a patient with uncommon parietal left brain damage	Have L., Quesque F., Priot A.-E., Chastres V., Revol P., Delporte L., Chabanat E., Obadia N., Cotton F., Reilly K.T., Rossetti Y.	Frontiers in Human Neuroscience (2023) 17 Article Number: 1167489. Date of Publication: 2023	2023					1				1
Saying goodbye to an unwelcome guest: towards robust methods for controlling multi-sensory confounds in TMS-EEG research	Hill A.T.	Journal of Physiology (2023) 601:10 (1701-1702). Date of Publication: 15 May 2023	2023			1						1
Imaging the brain in action: a motorized optical rotary joint for wide field fibroscopy in freely moving animals	Jost-Mousseau T., Chalabi M., Shulz D.E., Férézou I.	Neurophotonics (2023) 10:1 Article Number: 015009. Date of Publication: 1 Jan 2023	2023				1					1
Severely Attenuated Visual Feedback Processing in Children on the Autism Spectrum	Knight, EJ; Freedman, EG; Myers, EJ; Berruti, AS; Oakes, LA; Cao, CZ; Molholm, S; Foxe, JJ	JOURNAL OF NEUROSCIENCE	2023					1				1
Benefit of visual speech information for word comprehension in post-stroke aphasia	Krason A., Vigliocco G., Mailend M.-L., Stoll H., Varley R., Buxbaum L.J.	Cortex (2023) 165 (86-100). Date of Publication: 1 Aug 2023	2023					1				1
Early neurotransmitters changes in prodromal frontotemporal dementia: A GENFI study	Premi E, Pengo M, Mattioli I, Cantoni V, Dukart J, Gasparotti R, Buratti E, Padovani A, Bocchetta M, Todd EG, Bouzigues A, Cash DM, Convery RS, Russell LL, Foster P, Thomas DL, van Swieten JC, Jiskoot LC, Seelaar H, Galimberti D, Sanchez-Valle R, Laforce R Jr, Moreno F, Synofzik M, Graff C, Masellis M, Tartaglia MC, Rowe JB, Tsvetanov KA, Vandenberghe R, Finger E, Tiraboschi P, de Mendonça A, San…	Neurobiol Dis	2023					1				1
Neural Correlates of Oral Stereognosis-An fMRI Study	Schumann-Werner B, Schaefer S, Schramm S, Patel HJ, Binkofski FC, Werner CJ.	Dysphagia	2023	1								1
TSP-UDANet: two-stage progressive unsupervised domain adaptation network for automated cross-modality cardiac segmentation	Wang, YH; Zhang, YF; Xu, LS; Qi, SL; Yao, YD; Qian, W; Greenwald, SE; Qi, L	NEURAL COMPUTING & APPLICATIONS	2023							1		1
Beyond language: The unspoken sensory-motor representation of the tongue in non-primates, non-human and human primates	Bono D, Belyk M, Longo MR, Dick F.	Neurosci Biobehav Rev	2022				1					1
The influence of skin-to-skin contact on Cortical Activity during Painful procedures in preterm infants in the neonatal intensive care unit (iCAP mini): study protocol for a randomized control trial	Campbell-Yeo M., Benoit B., Newman A., Johnston C., Bardouille T., Stevens B., Jiang A.	Trials (2022) 23:1 Article Number: 512. Date of Publication: 1 Dec 2022	2022					1				1
Masking of the mouth area impairs reconstruction of acoustic speech features and higher-level segmentational features in the presence of a distractor speaker	Haider CL, Suess N, Hauswald A, Park H, Weisz N.	Neuroimage	2022						1			1
SELF-SEMANTIC CONTOUR ADAPTATION FOR CROSS MODALITY BRAIN TUMOR SEGMENTATION	Liu, XF; Xing, FX; El Fakhri, G; Woo, J	2022 IEEE INTERNATIONAL SYMPOSIUM ON BIOMEDICAL IMAGING (IEEE ISBI 2022)	2022					1				1
ACT: Semi-supervised Domain-Adaptive Medical Image Segmentation with Asymmetric Co-training	Liu, XF; Xing, FX; Shusharina, N; Lim, R; Kuo, CCJ; El Fakhri, G; Woo, J	MEDICAL IMAGE COMPUTING AND COMPUTER ASSISTED INTERVENTION, MICCAI 2022, PT V	2022							1		1
Modulation transfer functions for audiovisual speech	Pedersen NF, Dau T, Hansen LK, Hjortkjær J.	PLoS Comput Biol	2022						1			1
Cross-modal connectivity effects in age-related hearing loss	Ponticorvo, S; Manara, R; Cassandro, E; Canna, A; Scarpa, A; Troisi, D; Cassandro, C; Cuoco, S; Cappiello, A; Pellecchia, MT; Di Salle, F; Esposito, F	NEUROBIOLOGY OF AGING	2022					1				1
Intelligibility of audiovisual sentences drives multivoxel response patterns in human superior temporal cortex	Rennig, J; Beauchamp, MS	NEUROIMAGE	2022						1			1
Neural correlates of multisensory enhancement in audiovisual narrative speech perception: A fMRI investigation	Ross, LA; Molholm, S; Butler, JS; Del Bene, VA; Foxe, JJ	NEUROIMAGE	2022						1			1
A Neurosurgical Functional Dissection of the Middle Precentral Gyrus during Speech Production	Silva AB, Liu JR, Zhao L, Levy DF, Scott TL, Chang EF.	J Neurosci	2022						1			1
Cortical tracking of formant modulations derived from silently presented lip movements and its decline with age	Suess N, Hauswald A, Reisinger P, Rösch S, Keitel A, Weisz N.	Cereb Cortex	2022						1			1
Neuroimaging Systematic Review in Persistent Postural-Perceptual Dizziness: The Elaborate Alterations in the Delicate Network to Remain Balanced	Teh CS, Mah MC, Rahmat K, Prepageran N.	Otol Neurotol	2022			1						1
Atypical Relationships Between Neurofunctional Features of Print-Sound Integration and Reading Abilities in Chinese Children With Dyslexia	Xia Z, Yang T, Cui X, Hoeft F, Liu H, Zhang X, Liu X, Shu H.	Front Psychol	2022					1				1
Neurofunctional basis underlying audiovisual integration of print and speech sound in Chinese children	Xia, ZC; Yang, T; Cui, X; Hoeft, F; Liu, H; Zhang, XL; Shu, H; Liu, XP	EUROPEAN JOURNAL OF NEUROSCIENCE	2022						1			1
Phonetic versus spatial processes during motor-oriented imitations of visuo-labial and visuo-lingual speech: A functional near-infrared spectroscopy study	Zhao, TH; Hu, AM; Su, RF; Lyu, CC; Wang, L; Yan, N	EUROPEAN JOURNAL OF NEUROSCIENCE	2022						1			1
Visual motion processing recruits regions selective for auditory motion in early deaf individuals	Benetti S, Zonca J, Ferrari A, Rezk M, Rabini G, Collignon O.	Neuroimage	2021					1				1
Diverse data augmentation for learning image segmentation with cross-modality annotations	Chen X, Lian C, Wang L, Deng H, Kuang T, Fung SH, Gateno J, Shen D, Xia JJ, Yap PT.	Med Image Anal	2021							1		1
Arterial spin labeling brain MRI study to evaluate the impact of deafness on cerebral perfusion in 79 children before cochlear implantation	Coez A, Fillon L, Saitovitch A, Rutten C, Marlin S, Boisgontier J, Vinçon-Leite A, Lemaitre H, Grévent D, Roux CJ, Dangouloff-Ros V, Levy R, Bizaguet E, Rouillon I, Garabédian EN, Denoyelle F, Zilbovicius M, Loundon N, Boddaert N.	Neuroimage Clin	2021					1				1
Modelling white matter in gyral blades as a continuous vector field	Cottaar, M; Bastiani, M; Boddu, N; Glasser, MF; Haber, S; van Essen, DC; Sotiropoulos, SN; Jbabdi, S	NEUROIMAGE	2021							1		1
Watching the Effects of Gravity. Vestibular Cortex and the Neural Representation of "Visual" Gravity	Delle Monache S, Indovina I, Zago M, Daprati E, Lacquaniti F, Bosco G.	Front Integr Neurosci	2021							1		1
Occlusion of lip movements impairs reconstruction of acoustic speech features and higher-level segmentational features in the presence of a distractor speaker	Haider C.L., Suess N., Hauswald A., Park H., Weisz N.	bioRxiv (2021). Date of Publication: 30 Sep 2021	2021		1							1
Cross-modal generalization of anomia treatment to reading in aphasia	EB Madden, J Torrence, DL Kendall	Aphasiology	2021					1				1
Neurophysiological Indices of Audiovisual Speech Processing Reveal a Hierarchy of Multisensory Integration Effects	O'Sullivan AE, Crosse MJ, Liberto GMD, de Cheveigné A, Lalor EC.	J Neurosci	2021						1			1
A proof-of-concept study comparing tinnitus and neural connectivity changes following multisensory perceptual training with and without a low-dose of fluoxetine	Searchfield G.D., Spiegel D.P., Poppe T.N.E.R., Durai M., Jensen M., Kobayashi K., Park J., Russell B.R., Shekhawat G.S., Sundram F., Thompson B.B., Wise K.J.	International Journal of Neuroscience (2021) 131:5 (433-444). Date of Publication: 2021	2021					1				1
A Systematic Review of Brainstem Contributions to Autism Spectrum Disorder	Seif, A; Shea, C; Schmid, S; Stevenson, RA	FRONTIERS IN INTEGRATIVE NEUROSCIENCE	2021			1						1
Effective Connectivity in the Human Brain for Sour Taste, Retronasal Smell, and Combined Flavour	Suen JLK, Yeung AWK, Wu EX, Leung WK, Tanabe HC, Goto TK.	Foods	2021	1								1
Cortical reorganization following auditory deprivation predicts cochlear implant performance in postlingually deaf adults	Sun Z, Seo JW, Park HJ, Lee JY, Kwak MY, Kim Y, Lee JY, Park JW, Kang WS, Ahn JH, Chung JW, Kim H.	Hum Brain Mapp	2021					1				1
One-Shot Generative Adversarial Learning for MRI Segmentation of Craniomaxillofacial Bony Structures	Chen, X; Lian, CF; Wang, L; Deng, HN; Fung, SH; Nie, D; Thung, KH; Yap, PT; Gateno, J; Xia, JJ; Shen, DG	IEEE TRANSACTIONS ON MEDICAL IMAGING	2020							1		1
Real-time monitoring and regulating auditory cortex alpha activity in patients with chronic tinnitus	Malekshahi, A; Malekshahi, R; Czornik, M; Dax, J; Wolpert, S; Bauer, H; Braun, C; Birbaumer, N	JOURNAL OF NEURAL ENGINEERING	2020					1				1
The Benefit of Cross-Modal Reorganization on Speech Perception in Pediatric Cochlear Implant Recipients Revealed Using Functional Near-Infrared Spectroscopy	Mushtaq F., Wiggins I.M., Kitterick P.T., Anderson C.A., Hartley D.E.H.	Frontiers in Human Neuroscience (2020) 14 Article Number: 308. Date of Publication: 14 Aug 2020	2020						1			1
Neural correlates of oral stereognosis: An fMRI study	Peuster S., Schumann B., Schramm S., Patel H., Binkofski F., Werner C.J.	Dysphagia (2020) 35:1 (143-144). Date of Publication: 2020	2020		1							1
Face viewing behavior predicts multisensory gain during speech perception	Rennig J, Wegner-Clemens K, Beauchamp MS.	Psychon Bull Rev	2020						1			1
Cognitive Networks Disarrangement in Patients With Migraine Predicts Cutaneous Allodynia	Russo, A; Silvestro, M; Trojsi, F; Bisecco, A; De Micco, R; Caiazzo, G; Di Nardo, F; Esposito, F; Tessitore, A; Tedeschi, G	HEADACHE	2020					1				1
Neurofunctional mechanisms underlying audiovisual integration of characters and pinyin in Chinese children	Xia Z., Yang T., Cui X., Hoeft F., Liu H., Shu H., Liu X.	bioRxiv (2020). Date of Publication: 1 Jun 2020	2020		1							1
Biological markers of PROMPT treatment in children with childhood apraxia of speech: A pilot study	Chilosi A., Pannek K., Podda I., Cipriani P., Guzzetta A., Cioni G., Fiori S.	Developmental Medicine and Child Neurology (2019) 61 Supplement 2 (68). Date of Publication: 1 May 2019	2019					1				1
A Laboratory Study of the McGurk Effect in 324 Monozygotic and Dizygotic Twins	Feng G, Zhou B, Zhou W, Beauchamp MS, Magnotti JF.	Front Neurosci	2019						1			1
Neurorehabilitation using the portable neuromodulation stimulator (PoNS™) for treating participants with chronic balance deficit due to mild-to-moderate traumatic brain injury: A 26-week study	Skinner K., Prabhakaran V.	PM and R (2019) 11 Supplement 2 (S34). Date of Publication: 1 Nov 2019	2019					1				1
Robustness Analysis for External Beam Radiation Therapy Treatment Plans: Describing Uncertainty Scenarios and Reporting Their Dosimetric Consequences	Yock AD, Mohan R, Flampouri S, Bosch W, Taylor PA, Gladstone D, Kim S, Sohn J, Wallace R, Xiao Y, Buchsbaum J.	Pract Radiat Oncol	2019							1		1
Multisensory and Motor Representations in Rat Oral Somatosensory Cortex	Clemens AM, Fernandez Delgado Y, Mehlman ML, Mishra P, Brecht M.	Sci Rep	2018				1					1
Corrigendum to "Fear Processing in Dental Phobia during Crossmodal Symptom Provocation: An fMRI Study"	Hilbert K, Evens R, Maslowski NI, Wittchen HU, Lueken U.	Biomed Res Int	2018			1						1
Assessing the marks of change: how psychotherapy alters the brain structure in women with borderline personality disorder	Mancke, F; Schmitt, R; Winter, D; Niedtfeld, I; Herpertz, SC; Schmahl, C	JOURNAL OF PSYCHIATRY & NEUROSCIENCE	2018					1				1
The Motor Network Reduces Multisensory Illusory Perception	Murakami T, Abe M, Wiratman W, Fujiwara J, Okamoto M, Mizuochi-Endo T, Iwabuchi T, Makuuchi M, Yamashita A, Tiksnadi A, Chang FY, Kubo H, Matsuda N, Kobayashi S, Eifuku S, Ugawa Y.	J Neurosci	2018						1			1
Converging Evidence From Electrocorticography and BOLD fMRI for a Sharp Functional Boundary in Superior Temporal Gyrus Related to Multisensory Speech Processing	Ozker M, Yoshor D, Beauchamp MS.	Front Hum Neurosci	2018						1			1
Free viewing of talking faces reveals mouth and eye preferring regions of the human superior temporal sulcus	Rennig J, Beauchamp MS.	Neuroimage	2018						1			1
Evidence-Based Nonpharmacological Practices to Address Behavioral and Psychological Symptoms of Dementia	Scales K, Zimmerman S, Miller SJ.	Gerontologist	2018					1				1
Intraoperative ultrasonography-based augmented reality for application in image guided robotic surgery	Shen J., Zemiti N., Viquesnel A., Caravaca-Mora O., Courtin A., Garrel R., Dillenseger J.-L., Poignet P.	International Journal of Computer Assisted Radiology and Surgery (2018) 13 Supplement 1 (S45-S46). Date of Publication: 1 Jun 2018	2018							1		1
Multiple Sclerosis Fatigue: A Longitudinal Structural MRI and Diffusion Tensor Imaging Study	Yarraguntla, K; Seraji-Bozorgzad, N; Lichtman-Mikol, S; Razmjou, S; Bao, F; Sriwastava, S; Santiago-Martinez, C; Khan, O; Bernitsas, E	JOURNAL OF NEUROIMAGING	2018					1				1
The Neural Basis of Speech Perception through Lipreading and Manual Cues: Evidence from Deaf Native Users of Cued Speech	Aparicio, M; Peigneux, P; Charlier, B; Balériaux, D; Kavec, M; Leybaert, J	FRONTIERS IN PSYCHOLOGY	2017					1				1
Lipids in Eating and Appetite Regulation - A Neuro-Cognitive Perspective	Borg, S; Seubert, J	EUROPEAN JOURNAL OF LIPID SCIENCE AND TECHNOLOGY	2017			1						1
Auditory object perception: A neurobiological model and prospective review	Brefczynski-Lewis JA, Lewis JW.	Neuropsychologia	2017			1						1
An Examination of the Neural Unreliability Thesis of Autism	Butler, JS; Molholm, S; Andrade, GN; Foxe, JJ	CEREBRAL CORTEX	2017					1				1
Cortico-Cortical Connections of Primary Sensory Areas and Associated Symptoms in Migraine	Hodkinson DJ, Veggeberg R, Kucyi A, van Dijk KR, Wilcox SL, Scrivani SJ, Burstein R, Becerra L, Borsook D.	eNeuro	2017					1				1
Cross-modal representation of spoken and written word meaning in left pars triangularis	Liuzzi A.G., Bruffaerts R., Peeters R., Adamczuk K., Keuleers E., De Deyne S., Storms G., Dupont P., Vandenberghe R.	NeuroImage (2017) 150 (292-307). Date of Publication: 15 Apr 2017	2017						1			1
A Causal Inference Model Explains Perception of the McGurk Effect and Other Incongruent Audiovisual Speech	Magnotti JF, Beauchamp MS.	PLoS Comput Biol	2017						1			1
Cross-Modal Recruitment of Auditory and Orofacial Areas During Sign Language in a Deaf Subject	Martino J, Velasquez C, Vázquez-Bourgon J, de Lucas EM, Gomez E.	World Neurosurg	2017					1				1
Upper limb cortical maps in amputees with targeted muscle and sensory reinnervation	Serino A., Akselrod M., Salomon R., Martuzzi R., Blefari M.L., Canzoneri E., Rognini G., Van Der Zwaag W., Iakova M., Luthi F., Amoresano A., Kuiken T., Blanke O.	Brain (2017) 140:11 (2993-3011). Date of Publication: 1 Nov 2017	2017					1				1
The hearing ear is always found close to the speaking tongue: Review of the role of the motor system in speech perception	Skipper, JI; Devlin, JT; Lametti, DR	BRAIN AND LANGUAGE	2017			1						1
Inside Speech: Multisensory and Modality-specific Processing of Tongue and Lip Speech Actions	Treille A, Vilain C, Hueber T, Lamalle L, Sato M.	J Cogn Neurosci	2017						1			1
Mouth and Voice: A Relationship between Visual and Auditory Preference in the Human Superior Temporal Sulcus	Zhu LL, Beauchamp MS.	J Neurosci	2017						1			1
Accuracy of magnetic resonance imaging-cone beam computed tomography rigid registration of the head: an in-vitro study	Al-Saleh MA, Punithakumar K, Jaremko JL, Alsufyani NA, Boulanger P, Major PW.	Oral Surg Oral Med Oral Pathol Oral Radiol	2016							1		1
Are supramodality and cross-modal plasticity the yin and yang of brain development? From blindness to rehabilitation	Cecchetti L., Kupers R., Ptito M., Pietrini P., Ricciardi E.	Frontiers in Systems Neuroscience (2016) 10:NOV Article Number: 89. Date of Publication: 8 Nov 2016	2016			1						1
The effects of catastrophizing on central motor activity	Henderson LA, Akhter R, Youssef AM, Reeves JM, Peck CC, Murray GM, Svensson P.	Eur J Pain	2016	1								1
Thermal taster status: Evidence of cross-modal integration	Hort J, Ford RA, Eldeghaidy S, Francis ST.	Hum Brain Mapp	2016	1								1
Sensor systems based on ion exchange membranes for analysis of multicomponent solutions	Parshina, AV; Denisova, TS; Bobreshova, OV	PETROLEUM CHEMISTRY	2016				1					1
Topographical functional connectivity patterns exist in the congenitally, prelingually deaf	Striem-Amit E, Almeida J, Belledonne M, Chen Q, Fang Y, Han Z, Caramazza A, Bi Y.	Sci Rep	2016					1				1
Echolocation in humans: an overview	Thaler, L; Goodale, MA	WILEY INTERDISCIPLINARY REVIEWS-COGNITIVE SCIENCE	2016			1						1
Bimodal bilingualism as multisensory training?: Evidence for improved audiovisual speech perception after sign language exposure	Williams JT, Darcy I, Newman SD.	Brain Res	2016						1			1
Neural correlates of taste perception in congenital blindness	Gagnon L, Kupers R, Ptito M.	Neuropsychologia	2015					1				1
Parahippocampal cortex is involved in material processing via echoes in blind echolocation experts	Milne JL, Arnott SR, Kish D, Goodale MA, Thaler L.	Vision Res	2015					1				1
Natural asynchronies in audiovisual communication signals regulate neuronal multisensory interactions in voice-sensitive cortex	Perrodin C, Kayser C, Logothetis NK, Petkov CI.	Proc Natl Acad Sci U S A	2015						1			1
Read My Lips: Brain Dynamics Associated with Audiovisual Integration and Deviance Detection	Tse CY, Gratton G, Garnsey SM, Novak MA, Fabiani M.	J Cogn Neurosci	2015						1			1
Sensory Deprivation during Early Postnatal Period Alters the Density of Interneurons in the Mouse Prefrontal Cortex	Ueno, H; Suemitsu, S; Matsumoto, Y; Okamoto, M	NEURAL PLASTICITY	2015				1					1
Fear processing in dental phobia during crossmodal symptom provocation: an fMRI study	Hilbert K, Evens R, Maslowski NI, Wittchen HU, Lueken U.	Biomed Res Int	2014	1								1
Does shape discrimination by the mouth activate the parietal and occipital lobes? - near-infrared spectroscopy study	Kagawa T, Narita N, Iwaki S, Kawasaki S, Kamiya K, Minakuchi S.	PLoS One	2014	1								1
Structural, metabolic and functional changes in the congenitally blind brain	Kupers R., Ptito M.	International Journal of Psychophysiology (2014) 94:2 (152). Date of Publication: November 2014	2014					1				1
Adaptation of the communicative brain to post-lingual deafness. Evidence from functional imaging	Lazard, DS; Innes-Brown, H; Barone, P	HEARING RESEARCH	2014					1				1
Successful tactile based visual sensory substitution use functions independently of visual pathway integrity	Lee, VK; Nau, AC; Laymon, C; Chan, KC; Rosario, BL; Fisher, C	FRONTIERS IN HUMAN NEUROSCIENCE	2014					1				1
Tuning and disrupting the brain-modulating the McGurk illusion with electrical stimulation	Marques L.M., Lapenta O.M., Merabet L.B., Bolognini N., Boggio P.S.	Frontiers in Human Neuroscience (2014) 8:AUG Article Number: 533. Date of Publication: 4 Aug 2014	2014						1			1
Auditory connections and functions of prefrontal cortex	Plakke, B; Romanski, LM	FRONTIERS IN NEUROSCIENCE	2014			1						1
Eating tools in hand activate the brain systems for eating action: a transcranial magnetic stimulation study	Yamaguchi K, Nakamura K, Oga T, Nakajima Y.	Neuropsychologia	2014	1								1
Shape-specific activation of occipital cortex in an early blind echolocation expert	Arnott SR, Thaler L, Milne JL, Kish D, Goodale MA.	Neuropsychologia	2013					1				1
Functional neuroimaging of breastfeeding analgesia by multichannel near-infrared spectroscopy	Bembich S, Davanzo R, Brovedani P, Clarici A, Massaccesi S, Demarini S.	Neonatology	2013							1		1
Cross-Modal Plasticity in Deaf Child Cochlear Implant Candidates Assessed Using Visual and Somatosensory Evoked Potentials	Charroó-Ruíz, LE; Picó, T; Pérez-Abalo, MC; Hernández, MD; Bermejo, S; Bermejo, B; Alvarez, B; Paz, AS; Rodríguez, U; Sevila, M; Martínez, Y; Galán, L	MEDICC REVIEW	2013					1				1
Electrical neuroimaging of ERPS in response to different sensory input from the tongue	Iannilli E., Michel C.M., Bartmuss A.-L., Gupta N., Hummel T.	Clinical EEG and Neuroscience (2013) 44:4 (E77-E78). Date of Publication: October 2013	2013		1							1
The relationship of specific categorical variables with pet scan white matter activation in blind and control subjects using brainport	Steinbrink J., Laymon C., Rosario B., Nau A.	Investigative Ophthalmology and Visual Science (2013) 54:15. Date of Publication: 1 Jun 2013	2013					1				1
Spatiotemporal properties of optic flow and vestibular tuning in the cerebellar nodulus and uvula	Yakusheva TA, Blazquez PM, Chen A, Angelaki DE.	J Neurosci	2013				1					1
Difference of Audiovisual Integration between Alzheimer's Disease Patients and Age-matched Healthy Controls: An fMRI Study	Yang, L; Yang, JJ; Nakamura, N; Wu, JL; Ohno, S; Kurata, T; Kanazawa, KAS	2013 ICME INTERNATIONAL CONFERENCE ON COMPLEX MEDICAL ENGINEERING (CME)	2013					1				1
Orosensory and homeostatic functions of the insular taste cortex	De Araujo I.E., Geha P., Small D.M.	Chemosensory Perception (2012) 5:1 (64-79). Date of Publication: March 2012	2012			1						1
Understanding the deafened brain: Implications for cochlear implant rehabilitation	Lazard, DS; Giraud, AL; Gnansia, D; Meyer, B; Sterkers, O	EUROPEAN ANNALS OF OTORHINOLARYNGOLOGY-HEAD AND NECK DISEASES	2012					1				1
Clinical significance of creative 3D-image fusion across multimodalities [PET plus CT plus MR] based on characteristic coregistration	Peng, MJQ; Ju, XY; Khambay, BS; Ayoub, AF; Chen, CT; Bai, B	EUROPEAN JOURNAL OF RADIOLOGY	2012							1		1
Three-dimensional image fusion across PET plus MRI modalities based on the approach of characteristic coregistration	Peng, MJQ; Yin, WQ; Ju, XY; Ayoub, AF; Khambay, BS; Chen, CT; Deng, FG; Han, P; Bai, B	BIOMEDICAL ENGINEERING-BIOMEDIZINISCHE TECHNIK	2012							1		1
Crossmodal recruitment of the ventral visual stream in congenital blindness	Ptito M, Matteau I, Zhi Wang A, Paulson OB, Siebner HR, Kupers R.	Neural Plast	2012					1				1
Flavor is in the brain	Small, DM	PHYSIOLOGY & BEHAVIOR	2012			1						1
Use of an immediate swallow protocol to assess taste and aroma integration in FMRI studies	Eldeghaidy S., Marciani L., Pfeiffer J.C., Hort J., Head K., Taylor A.J., Spiller R.C., Gowland P.A., Francis S.	Chemosensory Perception (2011) 4:4 (163-174). Date of Publication: December 2011	2011	1								1
ALS and body movements - Compensation in higher order processing areas	Heimrath J., Lule D., Lang D., Birbaumer N., Ludolph A.C.	Amyotrophic Lateral Sclerosis (2011) 12 SUPPL. 1 (105-106). Date of Publication: November 2011	2011					1				1
The elicitation of audiovisual steady-state responses: multi-sensory signal congruity and phase effects	Jenkins J 3rd, Rhone AE, Idsardi WJ, Simon JZ, Poeppel D.	Brain Topogr	2011						1			1
Dynamic changes in superior temporal sulcus connectivity during perception of noisy audiovisual speech	Nath AR, Beauchamp MS.	J Neurosci	2011						1			1
Neural correlates of interindividual differences in children's audiovisual speech perception	Nath AR, Fava EE, Beauchamp MS.	J Neurosci	2011						1			1
Electrophysiological correlates of facial configuration and audio-visual congruency: evidence that face processing is a visual rather than a multisensory task	Proctor BJ, Meyer GF.	Exp Brain Res	2011							1		1
Sensorimotor integration for speech motor learning involves the inferior parietal cortex	Shum M, Shiller DM, Baum SR, Gracco VL.	Eur J Neurosci	2011						1			1
Parietal and temporal activity during a multimodal dance video game: An fNIRS study	Tachibana, A; Noah, JA; Bronner, S; Ono, Y; Onozuka, M	NEUROSCIENCE LETTERS	2011							1		1
Perceptual vs. semantic mechanisms for multisensory responses in Penfield's homunculi	Tal Z., Geva R., Zeharia N., Amedi A.	Journal of Molecular Neuroscience (2011) 45 SUPPL. 1 (S117-S118). Date of Publication: November 2011	2011						1			1
Observation of Cortical Activity During Speech Stimulation in Prelingually Deafened Adults With Cochlear Implantation by Positron Emission Tomography-Computed Tomography	Yoshida, H; Kanda, Y; Takahashi, H; Miyamoto, I; Chiba, K	ANNALS OF OTOLOGY RHINOLOGY AND LARYNGOLOGY	2011						1			1
Photophobia in migraine: An interictal PET study of cortical hyperexcitability and its modulation by pain	Boulloche N., Denuelle M., Payoux P., Fabre N., Trotter Y., Géraud G.	Journal of Neurology, Neurosurgery and Psychiatry (2010) 81:9 (978-984). Date of Publication: September 2010	2010					1				1
A common neural scale for the subjective pleasantness of different primary rewards	Grabenhorst F, D'Souza AA, Parris BA, Rolls ET, Passingham RE.	Neuroimage	2010								1	1
The state of tranquility: Subjective perception is shaped by contextual modulation of auditory connectivity	Hunter, MD; Eickhoff, SB; Pheasant, RJ; Douglas, MJ; Watts, GR; Farrow, TFD; Hyland, D; Kang, J; Wilkinson, ID; Horoshenkov, KV; Woodruff, PWR	NEUROIMAGE	2010							1		1
Insights from darkness: Neural correlates of virtual route recognition in congenital blindness	Kupers R., Chebat D., Madsen K., Paulson O., Ptito M.	Clinical Neurophysiology (2010) 121 SUPPL. 1 (S319). Date of Publication: October 2010	2010					1				1
Neural correlates of virtual route recognition in congenital blindness	Kupers R, Chebat DR, Madsen KH, Paulson OB, Ptito M.	Proc Natl Acad Sci U S A	2010					1				1
Beyond visual, aural and haptic movement perception: hMT plus is activated by electrotactile motion stimulation of the tongue in sighted and in congenitally blind individuals	Matteau, I; Kupers, R; Ricciardi, E; Pietrini, P; Ptito, M	BRAIN RESEARCH BULLETIN	2010					1				1
A multisensory cortical network for understanding speech in noise	Bishop CW, Miller LM.	J Cogn Neurosci	2009						1			1
Photophobia in migraine: A PET study of visual cortex hyperexcitability and its modulation by pain	Boulloche N., Denuelle M., Payoux P., Fabre N., Trotter Y., Géraud G.	Cephalalgia (2009) 29 SUPPL. 1 (1). Date of Publication: October 2009	2009					1				1
Different neural frequency bands integrate faces and voices differently in the superior temporal sulcus	Chandrasekaran C, Ghazanfar AA.	J Neurophysiol	2009						1			1
The gustatory cortex and multisensory integration	De Araujo I.E., Simon S.A.	International Journal of Obesity (2009) 33:SUPPL. 2 (S34-S43). Date of Publication: June 2009	2009			1						1
The costs of crossing paths and switching tasks between audition and vision	Murray, MM; De Santis, L; Thut, G; Wylie, GR	BRAIN AND COGNITION	2009							1		1
Activation in ventro-lateral prefrontal cortex during the act of tasting: an fNIRS study	Okamoto M, Dan H, Clowney L, Yamaguchi Y, Dan I.	Neurosci Lett	2009	1								1
My Third Arm: Shifts in Topography of the Somatosensory Homunculus Predict Feeling of an Artificial Supernumerary Arm	Schaefer, M; Heinze, HJ; Rotte, M	HUMAN BRAIN MAPPING	2009					1				1
Perceptual systems controlling speech production	Dhanjal N.S., Handunnetthi L., Patel M.C., Wise R.J.S.	Journal of Neuroscience (2008) 28:40 (9969-9975). Date of Publication: 1 Oct 2008	2008						1			1
Testing simulation theory with cross-modal multivariate classification of fMRI data	Etzel JA, Gazzola V, Keysers C.	PLoS One	2008	1								1
A selective representation of the meaning of actions in the auditory mirror system	Galati G, Committeri G, Spitoni G, Aprile T, Di Russo F, Pitzalis S, Pizzamiglio L.	Neuroimage	2008							1		1
Cross-modal integration during vowel identification in audiovisual speech: a functional magnetic resonance imaging study	Murase M, Saito DN, Kochiyama T, Tanabe HC, Tanaka S, Harada T, Aramaki Y, Honda M, Sadato N.	Neurosci Lett	2008						1			1
Cochlear implantation outcome in prelingually deafened young adults	Santarelli, R; De Filippi, R; Genovese, E; Arslan, E	AUDIOLOGY AND NEURO-OTOLOGY	2008					1				1
Simulation of talking faces in the human brain improves auditory speech recognition	von Kriegstein, K; Dogan, Ö; Grüter, M; Giraud, AL; Kell, CA; Grüter, T; Kleinschmidt, A; Kiebel, SJ	PROCEEDINGS OF THE NATIONAL ACADEMY OF SCIENCES OF THE UNITED STATES OF AMERICA	2008						1			1
Tactile-'visual' acuity of the tongue in early blind individuals	Chebat D.-R., Rainville C., Kupers R., Ptito M.	NeuroReport (2007) 18:18 (1901-1904). Date of Publication: December 2007	2007					1				1
Central auditory development: Evidence from CAEP measurements in children fit with cochlear implants	Dorman, MF; Sharma, A; Gilley, P; Martin, K; Roland, P	JOURNAL OF COMMUNICATION DISORDERS	2007					1				1
Sequential audiovisual interactions during speech perception: A whole-head MEG study	Hertrich, I; Mathiak, K; Lutzenberger, W; Menning, H; Ackermann, H	NEUROPSYCHOLOGIA	2007						1			1
The role of the human orbitofrontal cortex in taste and flavor processing	Small, DM; Bender, G; Veldhuizen, MG; Rudenga, K; Nachtigal, D; Felsted, J	LINKING AFFECT TO ACTION: CRITICAL CONTRIBUTIONS OF THE ORBITOFRONTAL CORTEX	2007			1						1
The neural correlates of cross-modal interaction in speech perception during a semantic decision task on sentences: a PET study	Kang E, Lee DS, Kang H, Hwang CH, Oh SH, Kim CS, Chung JK, Lee MC.	Neuroimage	2006						1			1
Transcranial magnetic stimulation of the visual cortex induces somatotopically organized qualia in blind subjects	Kupers R., Fumal A., De Noordhout A.M., Gjedde A., Schoenen J., Ptito M.	Proceedings of the National Academy of Sciences of the United States of America (2006) 103:35 (13256-13260). Date of Publication: 29 Aug 2006	2006					1				1
The neural mechanisms of gustation: A distributed processing code	Simon S.A., De Araujo I.E., Gutierrez R., Nicolelis M.A.L.	Nature Reviews Neuroscience (2006) 7:11 (890-901). Date of Publication: November 2006	2006			1						1
The neurocognitive bases of human multimodal food perception: sensory integration	Verhagen JV, Engelen L.	Neurosci Biobehav Rev	2006			1						1
Cross-modality of texture and aroma perception is independent of orthonasal or retronasal stimulation	Visschers RW, Jacobs MA, Frasnelli J, Hummel T, Burgering M, Boelrijk AE.	J Agric Food Chem	2006								1	1
Perceptual fusion and stimulus coincidence in the cross-modal integration of speech	Miller LM, D'Esposito M.	J Neurosci	2005						1			1
Cross-modal plasticity in early blindness	Ptito M, Kupers R.	J Integr Neurosci	2005					1				1
Cross-modal plasticity revealed by electrotactile stimulation of the tongue in the congenitally blind	Ptito M, Moesgaard SM, Gjedde A, Kupers R.	Brain	2005					1				1
Cross-modal integration and plastic changes revealed by lip movement, random-dot motion and sign languages in the hearing and deaf	Sadato N, Okada T, Honda M, Matsuki K, Yoshida M, Kashikura K, Takei W, Sato T, Kochiyama T, Yonekura Y.	Cereb Cortex	2005					1				1
Multisensory integration sites identified by perception of spatial wavelet filtered visual speech gesture information	Callan DE, Jones JA, Munhall K, Kroos C, Callan AM, Vatikiotis-Bateson E.	J Cogn Neurosci	2004						1			1
Neural changes associated with speech learning in deaf children following cochlear implantation	Kang, E; Lee, DS; Kang, H; Lee, JS; Oh, SH; Lee, MC; Kim, CS	NEUROIMAGE	2004					1				1
Seeing through the tongue: cross-modal plasticity in the congenitally blind	Kupers, R; Ptito, M	FRONTIERS IN HUMAN BRAIN TOPOGRAPHY	2004					1				1
Spatial and temporal factors during processing of audiovisual speech: a PET study	Macaluso E, George N, Dolan R, Spence C, Driver J.	Neuroimage	2004						1			1
Expanding the biological basis of tinnitus: Crossmodal origins and the role of neuroplasticity	Cacace A.T.	Hearing Research (2003) 175:1-2 (112-132). Date of Publication: January 2003	2003			1						1
Multisensorial interaction in tinnitus perception: gaze-evoked and somatosensorial-evoked tinnitus	Herráiz Puchol C., Hernández-Calvín F.J., Plaza G., Toledano A., De Los Santos G.	Acta Otorrinolaringologica Espanola (2003) 54:5 (329-336). Date of Publication: 1 May 2003	2003					1				1
Evidence for training-induced crossmodal reorganization of cortical functions in trumpet players	Schulz M, Ross B, Pantev C.	Neuroreport	2003	1								1
Auditory-visual speech perception examined by fMRI and PET	Sekiyama K, Kanno I, Miura S, Sugita Y.	Neurosci Res	2003						1			1
The contribution of visual areas to speech comprehension: a PET study in cochlear implants patients and normal-hearing subjects	Giraud AL, Truy E.	Neuropsychologia	2002					1				1
Functional neuroimaging studies of human somatosensory cortex	McGlone, F; Kelly, EF; Trulsson, M; Francis, ST; Westling, G; Bowtell, R	BEHAVIOURAL BRAIN RESEARCH	2002							1		1
A comparison of bound and unbound audio-visual information processing in the human cerebral cortex	Olson IR, Gatenby JC, Gore JC.	Brain Res Cogn Brain Res	2002						1			1
Hypnosis modulates activity in brain structures involved in the regulation of consciousness	Rainville, P; Hofbauer, RK; Bushnell, MC; Duncan, GH; Price, DD	JOURNAL OF COGNITIVE NEUROSCIENCE	2002							1		1
Detection of audio-visual integration sites in humans by application of electrophysiological criteria to the BOLD effect	Calvert GA, Hansen PC, Iversen SD, Brammer MJ.	Neuroimage	2001							1		1
Auditory triggered mental imagery of shape involves visual association areas in early blind humans	De Volder, AG; Toyama, H; Kimura, Y; Kiyosawa, M; Nakano, H; Vanlierde, A; Wanet-Defalque, MC; Mishina, M; Oda, K; Ishiwata, K; Senda, M	NEUROIMAGE	2001					1				1
Crossmodal agnosia for familiar people as a consequence of right infero-polar temporal atrophy	Gentileschi, V; Sperber, S; Spinnler, H	COGNITIVE NEUROPSYCHOLOGY	2001					1				1
Cortical responses to single mechanoreceptive afferent microstimulation revealed with fMRI	Trulsson, M; Francis, ST; Kelly, EF; Westling, G; Bowtell, R; McGone, F	NEUROIMAGE	2001								1	1
Experimental brush-evoked allodynia activates posterior parietal cortex	Witting, N; Kupers, RC; Svensson, P; Arendt-Nielsen, L; Gjedde, A; Jensen, TS	NEUROLOGY	2001							1		1
Some forebrain connections of the gustatory system in the goldfish Carassius auratus visualized by separate DiI application to the hypothalamic inferior lobe and the torus lateralis	Rink E, Wullimann MF.	J Comp Neurol	1998				1					1
Thalamic connections of the insula in the rhesus monkey and comments on the paralimbic connectivity of the medial pulvinar nucleus	Mufson EJ, Mesulam MM.	J Comp Neurol	1984				1					1
					6	17	8	61	46	22	4	177
